# Supplementary material for: Crystal structure and Hirshfeld surface analysis of 1-[(E)-2-(3-nitro­phen­yl)diazen-1-yl]naphthalen-2-ol
Source: Acta Crystallogr E Crystallogr Commun. 2023 Feb 9;79(Pt 3):142–5. doi: 10.1107/S2056989023001068 (PMC9993915; doi:10.1107/S2056989023001068)
Supplement: Supplementary file 1 [file e-79-00142-sup1.cif]

##############################################################################
#                                                                            #
# This CIF contains the data in a paper accepted for publication in          #
# Acta Crystallographica Section E. It conforms to the requirements of       #
# Notes for Authors for Acta Crystallographica Section E, and has been       #
# peer reviewed under the auspices of the IUCr Commission on Journals.       #
#                                                                            #
# Full details of the Crystallographic Information File format               #
# are given in the paper "The Crystallographic Information File (CIF):       #
# a New Standard Archive File for Crystallography" by S. R. Hall, F. H.      #
# Allen and I. D. Brown [Acta Cryst. (1991), A47, 655-685].                  #
#                                                                            #
# The current version of the core CIF dictionary is obtainable from          #
# ftp://ftp.iucr.org/pub/cif_core.dic.                                       #
#                                                                            #
# Software is freely available for graphical display of the structure(s)     #
# in this CIF. For information consult the CIF software page                 #
# http://www.iucr.org/resources/cif/software.                                #
#                                                                            #
# This file may be used for bona fide research purposes within the           #
# scientific community so long as proper attribution is given to the journal # 
# article from which it was obtained.                                        #
#                                                                            #
##############################################################################
data_global
_audit_creation_method     'PLATON <TABLE ACC> option'
_journal_date_recd_electronic     2023-01-04
_journal_date_accepted     2023-02-03
_journal_name_full     'Acta Crystallographica, Section E'
_journal_year     2023
_journal_volume     79
_journal_issue      3
_journal_page_first     0
_journal_page_last     0
_journal_paper_category     GO
_journal_paper_doi     10.1107/S2056989023001068
_journal_coeditor_code     ZN2025
_publ_contact_author_name     'Benaouida, Mohamed Amine'
_publ_contact_author_address
;
Unit\'e de Recherche de Chimie de l'Environnement et Mol\'eculaire Structurale
(CHEMS), Facult\'e des sciences exactes, D\'epartement de chimie,
Universit\'e Constantine 1, Alg\'erie
;
_publ_contact_author_email     m.benaouida@univ-skikda.dz
_publ_contact_author_fax     '00 (213) 31 57 42 52'
_publ_contact_author_phone     '00 (213) 540 50 65 39'
_publ_section_title
;
Crystal structure and Hirshfeld surface analysis of
1-[(<i>E</i>)-2-(3-nitrophenyl)diazen-1-yl]naphthalen-2-ol
;
loop_
    _publ_author_name
    _publ_author_footnote
    _publ_author_address
    'Benaouida, Mohamed Amine' .
;
Department of Chemistry, Faculty of Sciences,
University of 20 Ao\^ut 1955-Skikda, Skikda 21000,
Algeria
Unit\'e de Recherche de Chimie de l'Environnement et Mol\'eculaire Structurale \
(CHEMS)
Facult\'e des Sciences Exactes
Universit\'e Fr\`eres Mentouri Constantine 1
Constantine
25017
Algeria
;
    'Benosmane, Ali' .
;
D\'epartement Tronc Commun Technologie,
Universit\'e Larbi Ben M'hidi Oum El Bouaghi, Oum El Bouaghi 04000,
Algeria
Unit\'e de Recherche de Chimie de l'Environnement et Mol\'eculaire Structurale \
(CHEMS)
Facult\'e des Sciences Exactes
Universit\'e Fr\`eres Mentouri Constantine 1
Constantine
25017
Algeria
;
    'Boutebdja, Mehdi' .
;
Laboratoire de Technologie des Mat\'eriaux Avanc\'es,
\'Ecole Nationale Polytechnique de Constantine, Nouvelle Ville Universitaire,
 Ali Mendjeli,
Constantine 25000,
Algeria
Unit\'e de Recherche de Chimie de l'Environnement et Mol\'eculaire Structurale \
(CHEMS)
Facult\'e des Sciences Exactes
Universit\'e Fr\`eres Mentouri Constantine 1
Constantine
25017
Algeria
;
    'Merazig, Hocine' .
;
Unit\'e de Recherche de Chimie de l'Environnement et Mol\'eculaire Structurale \
(CHEMS)
Facult\'e des Sciences Exactes
Universit\'e Fr\`eres Mentouri Constantine 1
Constantine
25017
Algeria
;
_publ_section_synopsis
;
The hydrazone form is the predominant form in the solid state. The naphthol and
benzene fragments attached to the --N\\db N-- moiety adopt the <i>s-trans</i>
conformation. There are only two types of intermolecular interactions in the
crystal structure: strong hydrogen-bonding C---H\\u008943O interactions and
\p--\p stacking interactions.
;
data_I
_chemical_name_systematic
;
(1<i>E</i>)-1-[2-(3-Nitrophenyl)hydrazin-1-ylidene]-1,2-dihydronaphthalen-2-one
;
_chemical_formula_moiety     'C16 H11 N3 O3'
_chemical_formula_sum     'C16 H11 N3 O3'
_chemical_formula_structural     'C16 H11 N3 O3'
_chemical_formula_iupac     'C16 H11 N3 O3'
_chemical_formula_weight     293.28
_chemical_compound_source     'see text'
_symmetry_cell_setting     orthorhombic
_symmetry_space_group_name_H-M     'P 21 21 21'
_symmetry_space_group_name_Hall     'P 2ac 2ab'
loop_
    _space_group_symop_id
    _space_group_symop_operation_xyz
    1 x,y,z
    2 1/2-x,-y,1/2+z
    3 1/2+x,1/2-y,-z
    4 -x,1/2+y,1/2-z
_cell_length_a     6.0981(9)
_cell_length_b     14.485(2)
_cell_length_c     15.389(2)
_cell_angle_alpha     90
_cell_angle_beta     90
_cell_angle_gamma     90
_cell_volume     1359.3(3)
_cell_formula_units_Z     4
_cell_measurement_reflns_used     1342
_cell_measurement_theta_min     2.65
_cell_measurement_theta_max     18.86
_cell_measurement_temperature     296
_exptl_crystal_description     needle
_exptl_crystal_colour     red
_exptl_crystal_size_max     0.500
_exptl_crystal_size_mid     0.300
_exptl_crystal_size_min     0.100
_exptl_crystal_density_diffrn     1.433
_exptl_crystal_density_method     'Not Measured'
_exptl_crystal_F_000     608
_exptl_absorpt_coefficient_mu     0.102
_exptl_absorpt_correction_type     none
_diffrn_ambient_temperature     296
_diffrn_radiation_type     'MoK\a'
_diffrn_radiation_wavelength     0.71073
_diffrn_radiation_source     'sealed tube'
_diffrn_radiation_monochromator     graphite
_diffrn_measurement_device_type     'Bruker APEXII CCD'
_diffrn_measurement_method     'phi and omega scans'
_diffrn_reflns_number     12470
_diffrn_reflns_av_R_equivalents     0.1134
_diffrn_reflns_av_unetI/netI     0.1005
_diffrn_reflns_theta_min     2.65
_diffrn_reflns_theta_max     26.43
_diffrn_reflns_theta_full     25.24
_diffrn_measured_fraction_theta_max     0.999
_diffrn_measured_fraction_theta_full     0.999
_diffrn_reflns_limit_h_min     -7
_diffrn_reflns_limit_h_max     7
_diffrn_reflns_limit_k_min     -18
_diffrn_reflns_limit_k_max     18
_diffrn_reflns_limit_l_min     -19
_diffrn_reflns_limit_l_max     19
_diffrn_radiation_probe     x-ray
_refine_special_details
;
 Refinement on F^2^ for ALL reflections except those
 flagged by the user for potential systematic errors.
 Weighted R-factors wR and all goodnesses of fit S
 are based on F^2^, conventional R-factors R are based
 on F, with F set to zero for negative F^2^. The
 observed criterion of F^2^ > 2sigma(F^2^) is used only
 for calculating -R-factor-obs etc. and is not
 relevant to the choice of reflections for refinement.
 R-factors based on F^2^ are statistically about twice
 as large as those based on F, and R-factors based on
 ALL data will be even larger.
;
_reflns_number_total     2803
_reflns_number_gt     1342
_reflns_threshold_expression     I>2\s(I)
_refine_ls_structure_factor_coef     Fsqd
_refine_ls_matrix_type     full
_refine_ls_R_factor_all     0.1132
_refine_ls_R_factor_gt     0.0410
_refine_ls_wR_factor_gt     0.0704
_refine_ls_wR_factor_ref     0.0868
_refine_ls_goodness_of_fit_ref     0.810
_refine_ls_restrained_S_all     0.812
_refine_ls_number_reflns     2803
_refine_ls_number_parameters     203
_refine_ls_number_restraints     1
_refine_ls_number_constraints     ?
_refine_ls_hydrogen_treatment     mixed
_refine_ls_weighting_scheme     calc
_refine_ls_weighting_details
                      'W=1/[\S^2^(FO^2^)+(0.0223P)^2^] WHERE P=(FO^2^+2FC^2^)/3'
_atom_sites_solution_hydrogens     geom
_atom_sites_solution_primary     direct
_atom_sites_solution_secondary     difmap
_refine_ls_shift/su_max     0.000
_refine_ls_shift/su_mean     0.000
_refine_diff_density_max     0.121
_refine_diff_density_min     -0.133
_refine_ls_extinction_method     'shelxl'
_refine_ls_abs_structure_details
;
Flack (1983), 5026 Friedel pairs
;
_refine_ls_abs_structure_Flack     -2.4(10)
loop_
    _atom_type_symbol
    _atom_type_description
    _atom_type_scat_dispersion_real
    _atom_type_scat_dispersion_imag
    _atom_type_scat_source
    C C 0.0033 0.0016 ' International Tables Vol C Tables 4.2.6.8 and 6.1.1.4'
    H H 0.0000 0.0000 ' International Tables Vol C Tables 4.2.6.8 and 6.1.1.4'
    N N 0.0061 0.0033 ' International Tables Vol C Tables 4.2.6.8 and 6.1.1.4'
    O O 0.0106 0.0060 ' International Tables Vol C Tables 4.2.6.8 and 6.1.1.4'
_computing_data_collection
;
APEX2 (Bruker, 2012)
;
_computing_cell_refinement
;
SAINT (Bruker, 2012)
;
_computing_data_reduction
;
SAINT (Bruker, 2012)
;
_computing_structure_solution
;
<i>SHELXT</i> (Sheldrick, 2015a)
;
_computing_structure_refinement
;
<i>SHELXL2018/3</i> (Sheldrick, 2015b)
;
_computing_molecular_graphics
;
Mercury (Macrae <i>et al.</i>,  2020)
;
_computing_publication_material
;
WinGX publication routines (Farrugia, 2012)
;
loop_
    _atom_site_type_symbol
    _atom_site_label
    _atom_site_fract_x
    _atom_site_fract_y
    _atom_site_fract_z
    _atom_site_U_iso_or_equiv
    _atom_site_thermal_displace_type
    _atom_site_calc_flag
    _atom_site_refinement_flags
    _atom_site_occupancy
    _atom_site_disorder_assembly
    _atom_site_disorder_group
    O O1 0.1440(4) 0.7501(2) 0.56438(19) 0.0628(11) Uani d . 1.000 . .
    O O2 1.2087(6) 0.4813(3) 0.5013(2) 0.0970(16) Uani d . 1.000 . .
    O O3 0.9538(5) 0.5490(2) 0.4279(2) 0.0808(11) Uani d . 1.000 . .
    N N1 0.3939(5) 0.6367(2) 0.6436(2) 0.0463(12) Uani d D 1.000 . .
    N N2 0.2663(5) 0.6417(2) 0.7121(2) 0.0428(11) Uani d . 1.000 . .
    N N3 1.0269(7) 0.5166(3) 0.4945(3) 0.0623(17) Uani d . 1.000 . .
    C C1 0.5740(6) 0.5775(3) 0.6452(2) 0.0403(12) Uani d . 1.000 . .
    C C2 0.7054(6) 0.5749(2) 0.5720(2) 0.0437(12) Uani d . 1.000 . .
    C C3 0.8870(6) 0.5181(3) 0.5725(3) 0.0457(12) Uani d . 1.000 . .
    C C4 0.9420(6) 0.4646(3) 0.6429(3) 0.0597(17) Uani d . 1.000 . .
    C C5 0.8071(7) 0.4677(3) 0.7151(3) 0.0603(17) Uani d . 1.000 . .
    C C6 0.6243(6) 0.5242(3) 0.7173(3) 0.0490(14) Uani d . 1.000 . .
    C C7 0.0931(6) 0.6974(3) 0.7091(3) 0.0397(12) Uani d . 1.000 . .
    C C8 0.0303(6) 0.7519(3) 0.6340(3) 0.0480(16) Uani d . 1.000 . .
    C C9 -0.1635(6) 0.8064(3) 0.6396(3) 0.0583(17) Uani d . 1.000 . .
    C C10 -0.2879(7) 0.8059(3) 0.7116(3) 0.0567(16) Uani d . 1.000 . .
    C C11 -0.2361(6) 0.7522(3) 0.7869(3) 0.0470(14) Uani d . 1.000 . .
    C C12 -0.0426(6) 0.6988(3) 0.7871(3) 0.0417(12) Uani d . 1.000 . .
    C C13 0.0082(6) 0.6472(3) 0.8611(3) 0.0503(16) Uani d . 1.000 . .
    C C14 -0.1283(7) 0.6474(3) 0.9321(3) 0.0580(17) Uani d . 1.000 . .
    C C15 -0.3181(7) 0.6989(3) 0.9312(3) 0.0627(17) Uani d . 1.000 . .
    C C16 -0.3733(7) 0.7510(3) 0.8599(3) 0.0623(17) Uani d . 1.000 . .
    H H1 0.357(6) 0.667(2) 0.5978(18) 0.063(15) Uiso d D 1.000 . .
    H H2 0.67210 0.61060 0.52350 0.0530 Uiso c RU 1.000 . .
    H H4 1.06630 0.42750 0.64210 0.0720 Uiso c RU 1.000 . .
    H H5 0.83990 0.43110 0.76300 0.0720 Uiso c RU 1.000 . .
    H H6 0.53620 0.52640 0.76660 0.0590 Uiso c RU 1.000 . .
    H H9 -0.20470 0.84290 0.59260 0.0700 Uiso c RU 1.000 . .
    H H10 -0.41370 0.84220 0.71260 0.0680 Uiso c RU 1.000 . .
    H H13 0.13610 0.61220 0.86230 0.0600 Uiso c RU 1.000 . .
    H H14 -0.09250 0.61260 0.98090 0.0700 Uiso c RU 1.000 . .
    H H15 -0.40990 0.69840 0.97940 0.0750 Uiso c RU 1.000 . .
    H H16 -0.50180 0.78550 0.86010 0.0750 Uiso c RU 1.000 . .
loop_
    _atom_site_aniso_label
    _atom_site_aniso_U_11
    _atom_site_aniso_U_22
    _atom_site_aniso_U_33
    _atom_site_aniso_U_12
    _atom_site_aniso_U_13
    _atom_site_aniso_U_23
    O1 0.0707(19) 0.0686(19) 0.0491(18) 0.0118(17) 0.0061(17) 0.0121(18)
    O2 0.059(2) 0.125(3) 0.107(3) 0.023(2) 0.021(2) -0.022(2)
    O3 0.093(2) 0.095(2) 0.0545(19) -0.014(2) 0.019(2) -0.002(2)
    N1 0.047(2) 0.054(2) 0.038(2) 0.0038(18) -0.0002(19) 0.0050(19)
    N2 0.0433(19) 0.0452(19) 0.0399(18) 0.0002(17) 0.0032(17) -0.0004(17)
    N3 0.062(3) 0.065(3) 0.060(3) -0.012(2) 0.016(3) -0.018(2)
    C1 0.039(2) 0.043(2) 0.039(2) -0.0021(19) -0.002(2) 0.000(2)
    C2 0.047(2) 0.042(2) 0.042(2) -0.006(2) 0.000(2) 0.002(2)
    C3 0.046(2) 0.046(2) 0.045(2) -0.004(2) 0.004(2) -0.006(2)
    C4 0.052(3) 0.053(3) 0.074(3) 0.006(2) 0.003(3) 0.000(3)
    C5 0.064(3) 0.054(3) 0.063(3) 0.009(2) 0.002(3) 0.019(3)
    C6 0.051(2) 0.053(3) 0.043(2) 0.000(2) 0.003(2) 0.005(2)
    C7 0.041(2) 0.037(2) 0.041(2) 0.000(2) -0.001(2) -0.004(2)
    C8 0.051(3) 0.044(2) 0.049(3) 0.005(2) -0.004(2) 0.004(2)
    C9 0.064(3) 0.049(3) 0.062(3) 0.011(2) -0.006(3) 0.008(2)
    C10 0.057(3) 0.047(2) 0.066(3) 0.007(2) -0.005(3) -0.004(3)
    C11 0.043(2) 0.043(2) 0.055(3) -0.004(2) -0.001(2) -0.009(3)
    C12 0.042(2) 0.042(2) 0.041(2) -0.003(2) -0.008(2) -0.004(2)
    C13 0.050(3) 0.055(3) 0.046(2) 0.000(2) -0.002(2) -0.003(2)
    C14 0.062(3) 0.067(3) 0.045(3) -0.001(3) 0.003(2) -0.002(3)
    C15 0.058(3) 0.071(3) 0.059(3) 0.000(3) 0.015(3) -0.010(3)
    C16 0.057(3) 0.058(3) 0.072(3) 0.005(3) 0.010(3) -0.010(3)
_geom_special_details
;
 Bond distances, angles etc. have been calculated using the
 rounded fractional coordinates. All su's are estimated
 from the variances of the (full) variance-covariance matrix.
 The cell esds are taken into account in the estimation of
 distances, angles and torsion angles
;
loop_
    _geom_bond_atom_site_label_1
    _geom_bond_atom_site_label_2
    _geom_bond_site_symmetry_1
    _geom_bond_site_symmetry_2
    _geom_bond_distance
    _geom_bond_publ_flag
    O1 C8 . . 1.276(5) yes
    O2 N3 . . 1.225(6) yes
    O3 N3 . . 1.212(5) yes
    N1 N2 . . 1.312(4) yes
    N1 C1 . . 1.394(5) yes
    N2 C7 . . 1.330(5) yes
    N3 C3 . . 1.473(6) yes
    C1 C2 . . 1.383(5) no
    C1 C6 . . 1.386(6) no
    N1 H1 . . 0.86(3) yes
    C2 C3 . . 1.380(5) no
    C3 C4 . . 1.374(6) no
    C4 C5 . . 1.383(6) no
    C5 C6 . . 1.383(6) no
    C7 C8 . . 1.451(6) no
    C7 C12 . . 1.458(6) no
    C8 C9 . . 1.424(5) no
    C9 C10 . . 1.343(6) no
    C10 C11 . . 1.431(6) no
    C11 C16 . . 1.401(6) no
    C11 C12 . . 1.411(5) no
    C12 C13 . . 1.397(6) no
    C13 C14 . . 1.374(6) no
    C14 C15 . . 1.377(6) no
    C15 C16 . . 1.374(6) no
    C2 H2 . . 0.9300 no
    C4 H4 . . 0.9300 no
    C5 H5 . . 0.9300 no
    C6 H6 . . 0.9300 no
    C9 H9 . . 0.9300 no
    C10 H10 . . 0.9300 no
    C13 H13 . . 0.9300 no
    C14 H14 . . 0.9300 no
    C15 H15 . . 0.9300 no
    C16 H16 . . 0.9300 no
loop_
    _geom_angle_atom_site_label_1
    _geom_angle_atom_site_label_2
    _geom_angle_atom_site_label_3
    _geom_angle_site_symmetry_1
    _geom_angle_site_symmetry_2
    _geom_angle_site_symmetry_3
    _geom_angle
    _geom_angle_publ_flag
    N2 N1 C1 . . . 119.2(3) yes
    N1 N2 C7 . . . 118.5(3) yes
    O2 N3 O3 . . . 124.5(4) yes
    O2 N3 C3 . . . 117.4(4) yes
    O3 N3 C3 . . . 118.1(4) yes
    N1 C1 C2 . . . 117.3(3) yes
    N1 C1 C6 . . . 122.1(3) yes
    C2 C1 C6 . . . 120.6(4) no
    N2 N1 H1 . . . 118(2) yes
    C1 N1 H1 . . . 122(2) no
    C1 C2 C3 . . . 118.5(3) no
    N3 C3 C4 . . . 119.5(4) yes
    N3 C3 C2 . . . 118.0(4) yes
    C2 C3 C4 . . . 122.5(4) no
    C3 C4 C5 . . . 118.0(4) no
    C4 C5 C6 . . . 121.2(4) no
    C1 C6 C5 . . . 119.2(4) no
    C8 C7 C12 . . . 119.9(3) no
    N2 C7 C8 . . . 124.6(4) yes
    N2 C7 C12 . . . 115.5(4) yes
    C7 C8 C9 . . . 118.2(4) no
    O1 C8 C9 . . . 120.9(4) yes
    O1 C8 C7 . . . 120.9(3) yes
    C8 C9 C10 . . . 121.1(4) no
    C9 C10 C11 . . . 123.1(4) no
    C12 C11 C16 . . . 119.4(4) no
    C10 C11 C12 . . . 119.0(4) no
    C10 C11 C16 . . . 121.6(4) no
    C11 C12 C13 . . . 118.7(4) no
    C7 C12 C11 . . . 118.7(4) no
    C7 C12 C13 . . . 122.5(4) no
    C12 C13 C14 . . . 120.9(4) no
    C13 C14 C15 . . . 120.2(4) no
    C14 C15 C16 . . . 120.8(4) no
    C11 C16 C15 . . . 120.1(4) no
    C1 C2 H2 . . . 121.00 no
    C3 C2 H2 . . . 121.00 no
    C3 C4 H4 . . . 121.00 no
    C5 C4 H4 . . . 121.00 no
    C4 C5 H5 . . . 119.00 no
    C6 C5 H5 . . . 119.00 no
    C1 C6 H6 . . . 120.00 no
    C5 C6 H6 . . . 120.00 no
    C8 C9 H9 . . . 119.00 no
    C10 C9 H9 . . . 119.00 no
    C9 C10 H10 . . . 118.00 no
    C11 C10 H10 . . . 118.00 no
    C12 C13 H13 . . . 120.00 no
    C14 C13 H13 . . . 120.00 no
    C13 C14 H14 . . . 120.00 no
    C15 C14 H14 . . . 120.00 no
    C14 C15 H15 . . . 120.00 no
    C16 C15 H15 . . . 120.00 no
    C11 C16 H16 . . . 120.00 no
    C15 C16 H16 . . . 120.00 no
loop_
    _geom_torsion_atom_site_label_1
    _geom_torsion_atom_site_label_2
    _geom_torsion_atom_site_label_3
    _geom_torsion_atom_site_label_4
    _geom_torsion_site_symmetry_1
    _geom_torsion_site_symmetry_2
    _geom_torsion_site_symmetry_3
    _geom_torsion_site_symmetry_4
    _geom_torsion
    _geom_torsion_publ_flag
    C1 N1 N2 C7 . . . . -179.0(3) no
    N2 N1 C1 C2 . . . . -179.4(3) no
    N2 N1 C1 C6 . . . . -0.7(5) no
    N1 N2 C7 C8 . . . . 1.8(6) no
    N1 N2 C7 C12 . . . . 179.4(3) no
    O2 N3 C3 C2 . . . . 165.7(4) no
    O2 N3 C3 C4 . . . . -13.5(6) no
    O3 N3 C3 C2 . . . . -15.4(6) no
    O3 N3 C3 C4 . . . . 165.5(4) no
    N1 C1 C2 C3 . . . . 178.9(3) no
    C6 C1 C2 C3 . . . . 0.0(6) no
    N1 C1 C6 C5 . . . . -179.2(4) no
    C2 C1 C6 C5 . . . . -0.4(6) no
    C1 C2 C3 N3 . . . . -179.4(4) no
    C1 C2 C3 C4 . . . . -0.3(6) no
    N3 C3 C4 C5 . . . . 180.0(4) no
    C2 C3 C4 C5 . . . . 0.8(6) no
    C3 C4 C5 C6 . . . . -1.2(6) no
    C4 C5 C6 C1 . . . . 1.0(6) no
    N2 C7 C8 O1 . . . . -0.9(6) no
    N2 C7 C8 C9 . . . . 178.2(4) no
    C12 C7 C8 O1 . . . . -178.4(4) no
    C12 C7 C8 C9 . . . . 0.7(6) no
    N2 C7 C12 C11 . . . . -176.4(4) no
    N2 C7 C12 C13 . . . . 1.7(6) no
    C8 C7 C12 C11 . . . . 1.3(6) no
    C8 C7 C12 C13 . . . . 179.4(4) no
    O1 C8 C9 C10 . . . . 177.6(4) no
    C7 C8 C9 C10 . . . . -1.5(6) no
    C8 C9 C10 C11 . . . . 0.4(7) no
    C9 C10 C11 C12 . . . . 1.7(7) no
    C9 C10 C11 C16 . . . . -177.9(4) no
    C10 C11 C12 C7 . . . . -2.5(6) no
    C10 C11 C12 C13 . . . . 179.4(4) no
    C16 C11 C12 C7 . . . . 177.2(4) no
    C16 C11 C12 C13 . . . . -1.0(6) no
    C10 C11 C16 C15 . . . . -179.8(4) no
    C12 C11 C16 C15 . . . . 0.6(6) no
    C7 C12 C13 C14 . . . . -177.4(4) no
    C11 C12 C13 C14 . . . . 0.7(6) no
    C12 C13 C14 C15 . . . . -0.1(7) no
    C13 C14 C15 C16 . . . . -0.3(7) no
    C14 C15 C16 C11 . . . . 0.0(7) no
loop_
    _geom_hbond_atom_site_label_D
    _geom_hbond_atom_site_label_H
    _geom_hbond_atom_site_label_A
    _geom_hbond_site_symmetry_A
    _geom_hbond_distance_DH
    _geom_hbond_distance_HA
    _geom_hbond_distance_DA
    _geom_hbond_angle_DHA
    _geom_hbond_publ_flag
    N1 H1 O1 . 0.86(3) 1.84(3) 2.551(4) 138(3) yes
    C2 H2 O1 3_566 0.93 2.43 3.312(4) 157 yes
    C9 H9 O3 3_366 0.93 2.62 3.303(5) 130 yes
_shelx_res_file
;
TITL SIR92 run in space group P 21 21 21
CELL  0.71073   6.0981  14.4850  15.3890   90.000   90.000   90.000
ZERR     4.00   0.0000   0.0000   0.0000    0.000    0.000    0.000
LATT  -1
SYMM  1/2 - X, - Y, 1/2 + Z
SYMM  1/2 + X, 1/2 - Y, - Z
SYMM  - X, 1/2 + Y, 1/2 - Z
SFAC  C    H    N    O
UNIT  64 44 12 12
MERG   2
OMIT     0   1   1
OMIT    -5   3  10
OMIT    -5   8   3
OMIT    -5   8  10
DFIX     0.780   0.020 N1 H1
FMAP   2
PLAN   25
ACTA
BOND   $H
CONF
L.S.  10
WGHT    0.022300
FVAR       0.64791
N1    3    0.393897    0.636687    0.643643    11.00000    0.04736    0.05386 =
         0.03786    0.00502   -0.00020    0.00379
N2    3    0.266349    0.641708    0.712143    11.00000    0.04326    0.04516 =
         0.03986   -0.00037    0.00316    0.00015
O1    4    0.143981    0.750102    0.564377    11.00000    0.07067    0.06856 =
         0.04911    0.01208    0.00608    0.01183
C7    1    0.093063    0.697358    0.709076    11.00000    0.04073    0.03699 =
         0.04111   -0.00367   -0.00115    0.00040
C1    1    0.574016    0.577480    0.645170    11.00000    0.03923    0.04301 =
         0.03914   -0.00015   -0.00219   -0.00209
N3    3    1.026918    0.516551    0.494455    11.00000    0.06192    0.06481 =
         0.06033   -0.01789    0.01613   -0.01192
O2    4    1.208655    0.481317    0.501344    11.00000    0.05904    0.12467 =
         0.10651   -0.02227    0.02150    0.02266
C12   1   -0.042554    0.698768    0.787062    11.00000    0.04211    0.04211 =
         0.04106   -0.00432   -0.00811   -0.00279
O3    4    0.953841    0.549018    0.427929    11.00000    0.09297    0.09475 =
         0.05449   -0.00234    0.01948   -0.01377
C13   1    0.008223    0.647173    0.861079    11.00000    0.05013    0.05468 =
         0.04605   -0.00327   -0.00201    0.00011
AFIX  43
H13   2    0.136145    0.612241    0.862302    11.00000   -1.20000
AFIX   0
C2    1    0.705376    0.574913    0.571960    11.00000    0.04745    0.04227 =
         0.04213    0.00213    0.00010   -0.00649
AFIX  43
H2    2    0.672077    0.610623    0.523501    11.00000   -1.20000
AFIX   0
C11   1   -0.236129    0.752227    0.786878    11.00000    0.04313    0.04274 =
         0.05498   -0.00940   -0.00101   -0.00365
C3    1    0.887018    0.518116    0.572510    11.00000    0.04573    0.04602 =
         0.04457   -0.00607    0.00390   -0.00366
C6    1    0.624325    0.524195    0.717317    11.00000    0.05070    0.05306 =
         0.04334    0.00452    0.00341    0.00018
AFIX  43
H6    2    0.536248    0.526412    0.766608    11.00000   -1.20000
AFIX   0
C9    1   -0.163530    0.806423    0.639559    11.00000    0.06404    0.04909 =
         0.06184    0.00794   -0.00604    0.01126
AFIX  43
H9    2   -0.204686    0.842939    0.592604    11.00000   -1.20000
AFIX   0
C4    1    0.942011    0.464642    0.642897    11.00000    0.05234    0.05276 =
         0.07422   -0.00018    0.00347    0.00633
AFIX  43
H4    2    1.066322    0.427460    0.642054    11.00000   -1.20000
AFIX   0
C14   1   -0.128340    0.647362    0.932083    11.00000    0.06238    0.06730 =
         0.04495   -0.00159    0.00291   -0.00069
AFIX  43
H14   2   -0.092528    0.612609    0.980875    11.00000   -1.20000
AFIX   0
C8    1    0.030307    0.751927    0.633959    11.00000    0.05059    0.04447 =
         0.04888    0.00449   -0.00439    0.00473
C10   1   -0.287902    0.805902    0.711642    11.00000    0.05679    0.04722 =
         0.06600   -0.00386   -0.00455    0.00729
AFIX  43
H10   2   -0.413685    0.842191    0.712644    11.00000   -1.20000
AFIX   0
C15   1   -0.318057    0.698864    0.931191    11.00000    0.05811    0.07148 =
         0.05866   -0.01048    0.01527   -0.00040
AFIX  43
H15   2   -0.409942    0.698361    0.979421    11.00000   -1.20000
AFIX   0
C16   1   -0.373269    0.751020    0.859852    11.00000    0.05675    0.05832 =
         0.07233   -0.00995    0.00959    0.00504
AFIX  43
H16   2   -0.501848    0.785546    0.860051    11.00000   -1.20000
AFIX   0
C5    1    0.807086    0.467708    0.715082    11.00000    0.06410    0.05414 =
         0.06258    0.01891    0.00168    0.00875
AFIX  43
H5    2    0.839865    0.431108    0.763005    11.00000   -1.20000
AFIX   0
H1    2    0.356572    0.666794    0.597847    11.00000    0.06337
HKLF 4
REM  SIR92 run in space group P 21 21 21
REM R1 =  0.0410 for    1342 Fo > 4sig(Fo)  and  0.1132 for all    2803 data
REM    203 parameters refined using      1 restraints
END
WGHT      0.0223      0.0000
REM Highest difference peak  0.122,  deepest hole -0.130,  1-sigma level  0.031
Q1    1  -0.1701  0.7051  0.7805  11.00000  0.05    0.12
Q2    1   0.6133  0.5696  0.6788  11.00000  0.05    0.10
Q3    1  -0.1069  0.7534  0.7942  11.00000  0.05    0.10
Q4    1  -0.1739  0.8632  0.5340  11.00000  0.05    0.10
Q5    1   0.0081  0.6957  0.8375  11.00000  0.05    0.10
Q6    1   0.8489  0.4981  0.8554  11.00000  0.05    0.10
Q7    1   1.1850  0.5190  0.4985  11.00000  0.05    0.10
Q8    1  -0.4407  0.8158  0.7069  11.00000  0.05    0.09
Q9    1   0.2255  0.7054  0.7160  11.00000  0.05    0.09
Q10   1  -0.5529  0.7364  1.0011  11.00000  0.05    0.09
Q11   1   0.1026  0.5783  0.7047  11.00000  0.05    0.09
Q12   1   1.1050  0.4047  0.7985  11.00000  0.05    0.09
Q13   1   0.1135  0.6163  1.0400  11.00000  0.05    0.09
Q14   1  -0.6702  0.7936  0.9027  11.00000  0.05    0.09
Q15   1   1.1474  0.4975  0.7113  11.00000  0.05    0.08
Q16   1   0.6091  0.3883  0.6966  11.00000  0.05    0.08
Q17   1   0.4555  0.5795  0.6461  11.00000  0.05    0.08
Q18   1  -0.1228  0.7590  0.6331  11.00000  0.05    0.08
Q19   1   0.5924  0.7399  0.5569  11.00000  0.05    0.08
Q20   1   0.2122  0.6957  0.5628  11.00000  0.05    0.08
Q21   1   0.2082  0.5667  0.8354  11.00000  0.05    0.08
Q22   1   0.3805  0.6346  0.7765  11.00000  0.05    0.08
Q23   1   0.2488  0.5151  0.8771  11.00000  0.05    0.08
Q24   1   0.4493  0.6364  0.5229  11.00000  0.05    0.08
Q25   1   0.7795  0.5196  0.7135  11.00000  0.05    0.08
;
_shelx_res_checksum     565
